# Supplementary material for: Genome-Wide Identification and Expression Analysis of the Fructose-1,6-Bisphosphate Aldolase (FBA) Gene Family in Sweet Potato and Its Two Diploid Relatives
Source: Int J Mol Sci. 2025 Jul 30;26(15):7348. doi: 10.3390/ijms26157348 (PMC12347426; doi:10.3390/ijms26157348)
Supplement: Supplementary file 1 [file ijms-26-07348-s001.zip]

Archive with 1 entries (1 files):
- ijms-3748872-supplementary.pdf
